# Supplementary material for: Assessment of the understanding of informed consent including participants’ experiences, and generation of a supplemental consent decision aid for Gestational Diabetes Mellitus (GDM) research
Source: HRB Open Res. 2018 Mar 29;1:12. [Version 1] doi: 10.12688/hrbopenres.12811.1 (PMC6973531; doi:10.12688/hrbopenres.12811.1)
Supplement: Supplementary file 1 [file hrbopenres-1-13871-s0000.tgz]

Archive with 1 entries (1 files):
- 22c79af2-a482-4bd4-87a0-a2dbe2926ad4.docx
